# Supplementary material for: Intracellular adenosine regulates epigenetic programming in endothelial cells to promote angiogenesis
Source: EMBO Mol Med. 2017 Jul 27;9(9):1263–78. doi: 10.15252/emmm.201607066 (PMC5582416; doi:10.15252/emmm.201607066)
Supplement: Supplementary file 2 — Source Data for Appendix [file EMMM-9-1263-s008.zip]

Archive with 1 entries (1 files):
- Source_Data_for_Appendix/Source_Data_for_Appendix_Figure_S6.pdf
